# Supplementary material for: Waste to Value-Added Product: Developing Electrically Conductive Nanocomposites Using a Non-Recyclable Plastic Waste Containing Vulcanized Rubber
Source: Polymers (Basel). 2021 Jul 23;13(15):2427. doi: 10.3390/polym13152427 (PMC8348210; doi:10.3390/polym13152427)
Supplement: Supplementary file 1 [file polymers-13-02427-s001.zip]

Archive with 1 entries (1 files):
- polymers-1306539-supplementary.pdf
